# Supplementary material for: Pennelliiside D, a New Acyl Glucose from Solanum pennellii and Chemical Synthesis of Pennelliisides
Source: Molecules. 2022 Jun 9;27(12):3728. doi: 10.3390/molecules27123728 (PMC9231340; doi:10.3390/molecules27123728)
Supplement: Supplementary file 1 [file molecules-27-03728-s001.zip]

Archive with 1 entries (1 files):
- molecules-1751977-supplementary.pdf
